# Supplementary material for: Rhizomal Reclassification of Living Organisms
Source: Int J Mol Sci. 2021 May 26;22(11):5643. doi: 10.3390/ijms22115643 (PMC8199106; doi:10.3390/ijms22115643)
Supplement: Supplementary file 1 [file ijms-22-05643-s001.zip]

Archive with 3 entries (3 files):
- Supplementary_data_1_figure_5.pdf
- Supplementary_data_2_Figure_6.pdf
- Supplementary_table_1.pdf
